# Supplementary material for: The Prevalence, Management and Impact of Dysmenorrhea on Medical Students’ Lives—A Multicenter Study
Source: Healthcare (Basel). 2022 Jan 14;10(1):157. doi: 10.3390/healthcare10010157 (PMC8775858; doi:10.3390/healthcare10010157)
Supplement: Supplementary file 1 [file healthcare-10-00157-s001.zip]

Archive with 1 entries (1 files):
- healthcare-1512202-supplementary.pdf
